# Supplementary material for: Identifying fecal microbiota signatures of colorectal cancer in a Vietnamese cohort
Source: Front Microbiol. 2024 Dec 24;15:1388740. doi: 10.3389/fmicb.2024.1388740 (PMC11704495; doi:10.3389/fmicb.2024.1388740)
Supplement: Supplementary file 1 [file Table_1.xlsx]

## Sheet: TableS1
Table S1. Blood biochemical characteristics of CRC patients grouped by gender
Characteristics	CRC female (n = 24)	CRC male (n = 19)	Normal range
Hemoglobine (g/l)	129 (110 - 155)	139 (49 - 167)	120 -160
Glucose (mmol/l)	6 (3.8 - 9.6)	6 (4.5 - 12.3)	3.1-6.4
Creatinin (µmol/l)	55 (43 - 74)	82.5 (49 - 226)	< 106
GOT (U/l)	20.7 (12.9 - 37)	21 (13.9 - 32)	≤ 40
GPT (U/l)	14.7 (7 - 63.2)	18.9 (6 - 45.8)	≤ 40
Billirubin total (µmol/l)	8.9 (1.3 - 17.8)	9.9 (4.2 - 28.2)	≤ 40
Albumin (g/l)	40.4 (32.6 - 46.4)	41.6 (31.1 - 45.8)	35-55
CEA (ng/ml)	2.3 (0.7 - 8.9)	2.4 (0.6 - 30)	0-2.5
Data was presented with Median (Range)
GOT: glutamic oxaloacetic transaminase; GPT: serum glutamic pyruvic transaminase; CEA: carcinoembryonic antigen

## Sheet: TableS2
Table S2. Association of alpha diversity with clinical characteristics
	Chao1	Shannon index	Simpson index	Phylogenetic diversity
All samples (CRC and Healthy samples)
CRC condition: CRC vs. Healthy	0.0122054	0.0226218	0.0442746	0.00772857
Age category: 50-60, 60-70 vs. 70-80	0.24213	0.335296	0.243619	0.317152
BMI category: Normal weight vs. Overweight	0.292034	0.486119	0.325984	0.129014
Gender: Male vs. Female	0.829474	0.303949	0.21793	0.459496
T2D condition: T2D vs. Non-T2D	0.982421	0.124785	0.0984313	0.84281
Blood pressure: Hypertension vs. Non-Hypertension	0.780776	0.449168	0.8874	0.918332
CRC samples
Age category: 50-60, 60-70 vs. 70-80	0.394796	0.235502	0.164847	0.238256
BMI category: Normal weight vs. Overweight	0.0672466	0.199359	0.178069	0.0392254
Gender: Male vs. Female	0.2907	0.743878	0.619625	0.743878
T2D condition: T2D vs. Non-T2D	0.38089	0.0179021	0.0134391	0.273704
Blood pressure: Hypertension vs. Non-Hypertension	0.390201	0.493848	0.91101	0.794216
Tumor size: 2-5 cm vs. 5-10 cm	0.409433	0.77753	0.815466	0.892535
TNM stage: 4 stages	0.813392	0.59601	0.427916	0.5493
Tumor location: 4 locations	0.838414	0.485683	0.857296	0.380155
Metastasis: Yes vs. No	0.73538	0.73538	0.339496	0.687318
Tumor recurrence: Yes vs. No	0.51873	0.868793	0.956098	0.811338
Survival status: Living vs. Dead	0.450693	0.47954	0.450693	0.422818
CEA: CEA-normal vs. CEA-evevated	0.813443	0.852217	0.93073	0.990092
Healthy samples
Age category: 50-60, 60-70 vs. 70-80	0.018804	0.662866	0.573504	0.181758
BMI category: Normal weight vs. Overweight	0.71977	0.801863	0.88604	0.857802
Gender: Male vs. Female	0.682976	0.406549	0.35547	0.201105
Blood pressure: Hypertension vs. Non-Hypertension	0.43129	0.374131	0.321678	0.0909482
P values were determined by Mann–Whitney U test for comparison of two groups and Kruskal–Wallis test for comparison of more than two groups. Statistically significant (p < 0.05) was shown in bold.

## Sheet: TableS3
Table S3. Differences of genus abundance between CRC patients and healthy controls were calculated with DESeq2 controlling for age, gender, BMI and hypertension
Group comparison	Genus level	Log2 fold change	lfcSE*	Adjusted P
All CRC (n = 43) vs. Healthy controls (n = 44)	Lactobacillus	-2.64423	0.62656	0.000515986
	Butyricicoccus	-2.52645	0.820795	0.0205582
	Muribaculum	-2.42241	0.686958	0.00623711
	Citrobacter	-2.27645	0.581287	0.00166399
	Parasutterella	-2.02448	0.708708	0.0329886
	Agathobacter	-1.51517	0.393143	0.00191097
	Parabacteroides	1.11286	0.392662	0.0329886
	Turicibacter	1.44592	0.494608	0.0284706
	Desulfovibrio	1.46221	0.497696	0.0284706
	Oscillibacter	1.53842	0.476059	0.0130147
	Vescimonas	1.7813	0.517799	0.00782239
	Mammaliicoccus	2.11877	0.703311	0.0239623
	Howardella	2.19786	0.653544	0.00950973
	Mogibacterium	2.84617	0.58993	< 0.001
	Parvimonas	4.33359	0.528069	< 0.001
	Prevotella	4.55553	0.695834	< 0.001
	Peptostreptococcus	4.72246	0.516877	< 0.001
	Porphyromonas	6.08553	0.693479	< 0.001
CRC/Non−T2D (n = 35) vs. Healthy controls (n = 44)	Muribaculum	-2.7618	0.757967	0.00346937
	Lactobacillus	-2.55497	0.693608	0.00326561
	Fusobacterium	-2.24698	0.634651	0.00472598
	Citrobacter	-2.01647	0.613733	0.0103222
	Ruminococcoides	-1.67746	0.571373	0.0248608
	Agathobacter	-1.60584	0.415729	0.00199044
	Faecalibacillus	-1.32451	0.478505	0.0350441
	Blautia	-1.02198	0.345039	0.0241177
	Pseudoflavonifractor	1.28274	0.47977	0.042617
	Desulfovibrio	1.37491	0.521111	0.0427786
	Turicibacter	1.38146	0.524447	0.0427786
	Parabacteroides	1.44111	0.386664	0.00305675
	Oscillibacter	1.60594	0.510119	0.0137237
	Eubacterium	1.79084	0.666479	0.042617
	Vescimonas	1.96692	0.559113	0.0047506
	Mammaliicoccus	2.03065	0.734167	0.0350441
	Akkermansia	2.09796	0.73542	0.0307743
	Methanosphaera	3.07782	1.15802	0.0427786
	Mogibacterium	3.13427	0.633735	< 0.001
	Parvimonas	4.36954	0.551456	< 0.001
	Coprobacter	4.37311	1.10364	0.00150494
	Prevotella	4.73945	0.719483	< 0.001
	Peptostreptococcus	4.87229	0.545973	< 0.001
	Porphyromonas	6.17137	0.712118	< 0.001
CRC/T2D (n =8) vs. Healthy controls (n = 44)	Hominimerdicola	-4.54429	1.12853	0.00174192
	Parasutterella	-4.46233	1.19565	0.00365474
	Sellimonas	-3.48887	1.21635	0.0440665
	Dialister	-3.03911	1.06417	0.0440665
	Ruminococcus	-2.76684	0.968732	0.0440665
	Flavonifractor	-2.59622	0.923858	0.0475194
	Bilophila	-2.46588	0.884695	0.0475194
	Ruthenibacterium	-2.07752	0.749196	0.0475194
	Porphyromonas	2.78092	1.01259	0.0488447
	Paramuribaculum	2.95805	1.02996	0.0440665
	Holdemanella	3.14706	1.15365	0.0490758
	Peptostreptococcus	3.17167	0.844473	0.00365474
	Mogibacterium	3.59288	0.813358	0.000512949
	Parvimonas	3.72429	0.863941	0.000626232
	Leyella	3.72709	1.16889	0.0244657
	Colidextribacter	4.03238	1.27691	0.0244698
	Turicibacter	4.16443	0.798281	< 0.001
	Prevotella	4.39543	1.1564	0.00365474
	Peptacetobacter	6.52624	1.19253	< 0.001
*lfcSE, log fold change standard error.

## Sheet: TableS4
Table S4. Differences of species abundance between CRC patients and healthy controls were calculated with DESeq2 controlling for age, gender, BMI and hypertension
Group comparison	Species level	Log2 fold change	lfcSE*	Adjusted P
All CRC (n = 43) vs. Healthy controls (n = 44)	Lactobacillus johnsonii	-2.7713	0.68261	0.0013126
	Butyricicoccus pullicaecorum	-2.37419	0.829334	0.0342678
	Rothia mucilaginosa	-1.45109	0.543721	0.0462052
	Parabacteroides distasonis	1.14028	0.431394	0.0463564
	Clostridium disporicum	1.29697	0.489497	0.0463564
	Turicibacter sanguinis	1.36279	0.511013	0.0462052
	Desulfovibrio piger	1.45475	0.53649	0.0433973
	Parabacteroides merdae	1.46564	0.478253	0.0211925
	Bacteroides caccae	1.66909	0.443091	0.00297393
	Bacteroides cellulosilyticus	1.88885	0.488145	0.00238621
	Bacteroides salyersiae	1.98444	0.65283	0.0218084
	Parabacteroides goldsteinii	2.09885	0.667176	0.0170466
	Howardella ureilytica	2.24494	0.648578	0.00627115
	Parvimonas micra	4.21175	0.542719	<0.001
	Peptostreptococcus stomatis	4.5265	0.526218	<0.001
	Prevotella intermedia	5.74487	0.792395	<0.001
CRC/Non−T2D (n = 35) vs. Healthy controls (n = 44)	Lactobacillus johnsonii	-2.91512	0.714108	0.00109622
	Bifidobacterium longum	-2.15631	0.71861	0.0178206
	Parabacteroides distasonis	1.49468	0.421387	0.00418794
	Parabacteroides merdae	1.64626	0.487594	0.00665111
	Bacteroides cellulosilyticus	1.97634	0.506337	0.00148426
	Bacteroides caccae	2.00135	0.448135	<0.001
	Akkermansia muciniphila	2.21005	0.726702	0.0162112
	Bacteroides eggerthii	2.50349	0.811676	0.0150352
	Bacteroides salyersiae	2.62934	0.683012	0.00169558
	Parabacteroides goldsteinii	2.65383	0.710801	0.00249771
	Parvimonas micra	4.29726	0.567944	<0.001
	Peptostreptococcus stomatis	4.59105	0.558687	<0.001
	Prevotella intermedia	6.20021	0.830674	<0.001
CRC/T2D (n =8) vs. Healthy controls (n = 44)	Phascolarctobacterium faecium	-4.44483	1.1479	0.00338052
	Ruminococcus bromii	-4.21682	1.34916	0.0208548
	Ruminococcus flavefaciens	-3.9571	1.18267	0.0118611
	Parasutterella excrementihominis	-3.91449	1.37892	0.0386963
	Blautia glucerasea	-3.90533	1.27279	0.0238046
	Alistipes putredinis	-3.40087	0.982851	0.00950397
	Bacteroides uniformis	-2.71013	0.831375	0.0149707
	Bilophila wadsworthia	-2.45889	0.888476	0.0442438
	Ruminococcus obeum	2.17304	0.750226	0.0337798
	Peptostreptococcus stomatis	3.3962	0.866312	0.00338052
	Bacteroides fragilis	3.54933	0.981388	0.00701368
	Parvimonas micra	3.75951	0.88056	0.00122798
	Alistipes finegoldii	3.77856	1.09454	0.00950397
	Prevotella intermedia	4.43701	1.26199	0.00915543
	Turicibacter sanguinis	4.59498	0.828015	<0.001
*lfcSE, log fold change standard error.

## Sheet: TableS5
Table S5. Spearman's correlation between the relative abundance of OTUs and the clinical traits (the CEA level and tumor size) in CRC/Non-T2D and CRC/T2D subgroups
Group: Clinical trait	OTU level	Nominal P value	Adjusted P value*	Spearman's correlation coefficient (ρ)
CRC/Non-T2D: CEA level	OTU_32 (s__Bacteroides_uniformis)	0.0143204	0.890863	-0.410458
	OTU_41 (s__Alistipes_putredinis)	0.000243618	0.0818558	-0.582183
	OTU_49 (g__Peptacetobacter.unclassified)	0.0153776	0.890863	-0.406522
	OTU_125 (g__Ruthenibacterium.unclassified)	0.0172473	0.890863	-0.400084
	OTU_152 (g__Dysosmobacter.unclassified)	0.00494602	0.830932	-0.464419
	OTU_160 (g__Adlercreutzia.unclassified)	0.0300281	0.913142	-0.367167
	OTU_172 (f__Lachnospiraceae.unclassified)	0.0430202	0.913142	-0.344011
	OTU_248 (s__Alistipes_indistinctus)	0.0420215	0.913142	-0.345572
	OTU_276 (g__Mogibacterium.unclassified)	0.0417035	0.913142	-0.346076
	OTU_658 (s__Oribacterium_sinus)	0.00756101	0.846834	-0.443881
	OTU_781 (g__Bifidobacterium.unclassified)	0.0300635	0.913142	0.367093
	OTU_1346 (s__Alistipes_finegoldii)	0.0185596	0.890863	-0.395906
	OTU_1340 (s__Bacteroides_fluxus)	0.0462704	0.913142	0.339124
CRC/T2D: CEA level	OTU_23 (g__Blautia.unclassified)	0.036756	0.992358	0.761905
	OTU_58 (g__Lactococcus.unclassified)	0.0228673	0.992358	0.778457
	OTU_107 (s__Flavonifractor_plautii)	0.0458333	0.992358	-0.738095
	OTU_136 (s__Catenibacterium_mitsuokai)	0.0193848	0.992358	0.79104
	OTU_153 (s__Prevotella_intermedia)	0.020631	0.992358	-0.786387
	OTU_201 (g__Faecalicoccus.unclassified)	0.027396	0.992358	0.763763
	OTU_386 (g__Flintibacter.unclassified)	0.0496283	0.992358	0.707528
	OTU_392 (g__Citrobacter.unclassified)	0.0458333	0.992358	0.738095
	OTU_428 (g__Lentihominibacter.unclassified)	0.0024388	0.816997	0.89822
	OTU_659 (f__Lachnospiraceae.unclassified)	0.00724206	0.992358	0.880952
	OTU_855 (g__Holdemanella.unclassified)	0.0217758	0.992358	0.809524
	OTU_947 (g__Anaerobutyricum.unclassified)	0.0305128	0.992358	0.754505
	OTU_936 (f__Lachnospiraceae.unclassified)	0.0389983	0.992358	0.731925
CRC/Non-T2D: Tumor size	OTU_25 (g__Fusobacterium.unclassified)	0.0345375	0.935806	-0.35834
	OTU_38 (g__Fusicatenibacter.unclassified)	0.0147365	0.82073	-0.40888
	OTU_44 (g__Agathobaculum.unclassified)	0.00227032	0.381414	-0.499142
	OTU_48 (s__Blautia_faecis)	0.0123028	0.82073	-0.418704
	OTU_288 (s__Anaerotruncus_colihominis)	0.0170985	0.82073	-0.400575
	OTU_326 (s__Eubacterium_infirmum)	0.0251973	0.900642	0.377923
	OTU_434 (p__Candidatus_Saccharibacteria.unclassified)	0.0383135	0.935806	0.351645
	OTU_445 (g__Dielma.unclassified)	0.0354222	0.935806	-0.35672
	OTU_1051 (g__Mediterraneibacter.unclassified)	0.0211501	0.888306	-0.388335
	OTU_1275 (f__Lachnospiraceae.unclassified)	0.00166359	0.381414	-0.512062
	OTU_1278 (f__Lachnospiraceae.unclassified)	0.0268048	0.900642	-0.374168
	OTU_1541 (f__Lachnospiraceae.unclassified)	0.0159397	0.82073	-0.40452
	OTU_1634 (g__Blautia.unclassified)	0.0162061	0.82073	-0.403592
CRC/T2D: Tumor size	OTU_83 (f__Lachnospiraceae.unclassified)	0.0317685	0.967527	-0.750939
	OTU_109 (g__Lachnospira.unclassified)	0.00224077	0.750658	0.901127
	OTU_176 (f__Lachnospiraceae.unclassified)	0.00665841	0.898161	0.856176
	OTU_211 (f__Prevotellaceae.unclassified)	0.0255726	0.951868	0.769484
	OTU_326 (s__Eubacterium_infirmum)	0.0243682	0.951868	-0.773402
	OTU_385 (f__Lachnospiraceae.unclassified)	0.0235982	0.951868	-0.775971
	OTU_427 (f__Oscillospiraceae.unclassified)	0.0255726	0.951868	0.769484
	OTU_781 (g__Bifidobacterium.unclassified)	0.0384055	0.967527	0.733399
	OTU_823 (g__Ruminococcoides.unclassified)	0.0396716	0.967527	-0.730268
	OTU_1104 (f__Lachnospiraceae.unclassified)	0.0255726	0.951868	-0.769484
	OTU_1198 (f__Lachnospiraceae.unclassified)	0.00804324	0.898161	-0.846432
	OTU_1541 (f__Lachnospiraceae.unclassified)	0.0164113	0.951868	-0.802955
*P values were adjusted by the Benjamini–Hochberg method to control for the false discovery rate.

## Sheet: TableS6
Table S6. Alterations of the gut microbial species in fecal samples associated with colorectal cancer in human studies
Geographic Region	Cohort (Methodology)	Study group	Age (years)	CRC-enriched species	Healthy-enriched species	References
Asia	Vietnam (16S rRNA V3–V4)	43 CRC patients and 44 healthy controls	50-79	Parvimonas micra*, Peptostreptococcus stomatis*, Prevotella intermedia*, Bacteroides caccae, Bacteroides cellulosilyticus, Bacteroides salyersiae, Parabacteroides distasonis#, Parabacteroides merdae#, Parabacteroides goldsteinii	Lactobacillus johnsonii, Butyricicoccus pullicaecorum	This study
	Thai (16S rRNAV1–V2)	25 CRC patients, 33 subjects with adenoma and 22 healthy controls	> 50	Erysipelatoclostridium ramosum, Bacteroides thetaiotaomicron, Flavonifractor plautii, Parabacteriodes merdae#, Parabacteriodes distasonis#	Escherichia coli–Shigella sp.	Iadsee et al., 2023
	India (Shotgun metagenomics)	30 CRC and 30 healthy controls	22-75	Akkermansia muciniphila, Bacteroides fragilis, Bacteroides clarus, Bacteroides eggerthii, Escherichia coli, Odoribacter splanchnicus, Parvimonas micra*, Peptostreptococcus stomatis*, Parabacteroides distasonis#, Flavinofractor plautii, Bacteroides intestinalis, Methanobrevibacter smithii, Streptococcus parasanguinis, Veillonella parvula	Eubacterium rectale, Prevotella copri, Bifidobacterium adolescentis, Megasphaera elsdenii, Faecalibacterium prausnitzii, Lactobacillus ruminis	Gupta et al., 2019
	China (Shotgun metagenomics)	74 CRC patients and 54 healthy controls	34-89	Parvimonas micra*, Peptostreptococcus stomatis*, Solobacterium moorei, Fusobacterium nucleatum	Eubacterium ventriosum	Yu et al., 2017
	China (Shotgun metagenomics) and public cohorts	460 CRC patients, public cohorts (600 CRC patients and 662 controls)	21-88	Clostridium symbiosum, Parvimonas micra*, Peptostreptococcus stomatis*, Hungatella hathewayi, Fusobacterium nucleatum, Bacteroides fragilis, Escherichia coli		Qin et al., 2024
Meta-analysis	Published cohorts from France, China, Austria, USA, Canada, Italy (Shotgun metagenomics)	313 CRC patients, 143 subjects with adenoma and 303 healthy controls	> 50	Fusobacterium nucleatum, Solobacterium moorei, Porphyromonas asaccharolytica, Parvimonas micra*, Peptostreptococcus stomatis*, Clostridium symbiosum, Gemella morbillorum, Streptococcus gallolyticus	Gordonibacter pamelae, Bifidobacterium catenulatum	Thomas et al., 2019
	Published cohorts from France, USA, and China (Shotgun metagenomics)	179 CRC patients and 167 healthy controls	> 50	Bacteroides fragilis, Clostridium symbiosum, Fusobacterium nucleatum, Gemella morbillorum, Parvimonas micra*, Peptostreptococcus stomatis*, Porphyromonas asaccharolytica, Prevotella intermedia*		Avuthu and Guda, 2022
	Belgium (16S rRNA V4) and 15 published cohorts	589 CRC patients, 15 published cohorts (4,439 patients and healthy controls total)	22–80	Anaerococcus vaginalis, Dialister pneumosintes, Parvimonas micra*, Peptostreptococcus anaerobius, Porphyromonas asaccharolytica, Prevotella intermedia*		Tito et al., 2024
Shared microbial signature species between our study and other published studies were shown in bold.
*, Shared microbial signature species occurred in several cohorts
#, Shared microbial signature species occurred in two or three cohorts
